# Supplementary material for: Exploration of Mycotoxin Accumulation and Transcriptomes of Different Wheat Cultivars during Fusarium graminearum Infection
Source: Toxins (Basel). 2022 Jul 13;14(7):482. doi: 10.3390/toxins14070482 (PMC9318452; doi:10.3390/toxins14070482)
Supplement: Supplementary file 1 [file toxins-14-00482-s001.zip]

Archive with 1 entries (1 files):
- toxins-1785152-supplementary.pdf
